# Supplementary material for: Inbreeding and Gallbladder Cancer Risk: Homozygosity Associations Adjusted for Indigenous American Ancestry, BMI, and Genetic Risk of Gallstone Disease
Source: Cancers (Basel). 2024 Dec 17;16(24):4195. doi: 10.3390/cancers16244195 (PMC11674764; doi:10.3390/cancers16244195)
Supplement: Supplementary file 1 [file cancers-16-04195-s001.zip]

Archive with 1 entries (1 files):
- cancers-3272866-supplementary.pdf
